# Supplementary material for: GSK3β Inhibition Is the Molecular Pivot That Underlies the Mir-210-Induced Attenuation of Intrinsic Apoptosis Cascade during Hypoxia
Source: Int J Mol Sci. 2022 Aug 19;23(16):9375. doi: 10.3390/ijms23169375 (PMC9409400; doi:10.3390/ijms23169375)
Supplement: Supplementary file 1 [file ijms-23-09375-s001.zip]

Archive with 1 entries (1 files):
- ijms-1819501-supplementary.pdf
